# Supplementary material for: The Isotropic Fractionator as a Tool for Quantitative Analysis in Central Nervous System Diseases
Source: Front Cell Neurosci. 2016 Aug 5;10:190. doi: 10.3389/fncel.2016.00190 (PMC4974250; doi:10.3389/fncel.2016.00190)
Supplement: Supplementary file 1 [file Table_1.XLSX]

## Sheet: Foglio1
Groups (n=3)	DAPI cells (106)	Neurons (106)	Non-neuronal cells (106)	Neuronal density cells (103)/mg	Non-neuronal cells density cells (103)/mg	Weight (mg)
Control	133 ± 7.42	52.5 ± 0.87	80.4 ± 6.95	43.1 ± 3.59	65.2 ± 3.75	1234 ± 91
Ischemic >	106 ± 3.95	29.1 ± 0.98	77 ± 4.93	22.2 ± 0.84	58.8 ± 4.42	1312 ± 33
Ipsilateral	50 ± 2.82	12.3 ± 0.84	37.8 ± 3.47	18.1 ± 1.32	55.9 ± 5.29	667 ± 8
Contralateral	56 ± 1.97	16.9 ± 0.63	39.2 ± 1.54	26.6 ± 4.34	62 ± 4.34	634 ± 26
Control hippocampus	9.29 ± 0.21	3.61 ± 0.12	5.68 ± 0.21	24.6 ± 1.3	38.5 ± 0.73	147 ± 3
KA hippocampus	9.79 ± 1.03	2.04 ± 0.25	7.74 ± 0.86	15.3 ± 2.09	57.3 ± 3.67	134 ± 9
Control striatum	8.59 ± 0.86	3.33 ± 0.36	5.25 ± 0.62	52 ± 4.91	84 ± 0.16	64 ± 6
QA striatum	8 ± 0.56	1.40 ± 0.14	6.61 ± 0.5	21.6 ± 1.54	102 ± 5.88	65 ± 6
Supplementary Table 1. Summary of IF quantification
Recap of all groups and cellular counts
